# Supplementary material for: Non-permissive human conventional CD1c+ dendritic cells enable trans-infection of human primary renal tubular epithelial cells and protect BK polyomavirus from neutralization
Source: PLoS Pathog. 2021 Feb 16;17(2):e1009042. doi: 10.1371/journal.ppat.1009042 (PMC7886149; doi:10.1371/journal.ppat.1009042)
Supplement: S1 Data — (XLSX) [file ppat.1009042.s003.xlsx]

## Sheet: Figure 1b
	control						1,000						10,000
hRPTEC	90.1	92.6	99.3	87.5			603.3	887.5	689.6	754			2906	4001	3215.3	3875
HEK293TT	88.5	82.8	84.3	85.2			883	1139	1033	882			5444	4393	5427	3498
MDDC	88.9	85.2	105	98.1	93	109		229	206	476	500	263	938		600	2483	1944	1054
LNCaP	83.4	77.3	97.8				76.7	83.6	90.2				92.8	78.9	99.7

## Sheet: Figure 1c
BKPyV binding to MDDC (MFI)
	control	1,000	10,000
	96.6	226	1001
	92.7	177	1100
	99.6	253	836
	97.8	360	1540
	108	269	943

## Sheet: Figure 1d
	gIa			gIb2			gIVb1
control	152	126	93	145	105	100	75	110	95
100	139	134	163	153	75.4	105	147	70.7	94
1,000	279	420	253	358	341	325	189	191	205
10,000	1102	996	1885	856	999	1023	823	921	989

## Sheet: Figure 1e
	NT				Neuraminidase
no VLP	96.5	79	66.5	89.5	95.7	79.5	67.9	86.3
Ia	2204	1006	664	1657	297	117	85.1	120
Ib2	2349	975	659	1499	167	91	88.4	117
IVb1	1804	941	1274	1375	138	87.6	97.4	135

## Sheet: Figure 5b
2-ddCt values
	hRPTEC medium	hRPTEC + MDDC medium	BKPyV-infected hRPTEC	hRPTEC + BKPyV-infected MDDC	BKPyV-infected MDDC	MDDC medium
	1.233	1.731	145601.6	12345.24	0.96	2.284
	0.974	1.456	99448.82	3644.908	1.743	4.443
	0.854	1.446	51477.94	8669.101	0.525	1.571
	0.796	0.78	118265.3	5190.532	1.276	1.416
	0.848	0.733	376337.3	9958.182	1.001	1.119
	1.446	0.703	76951.76	2724.294	0.89	1.066

## Sheet: Figure 5d
		% LTAg+ hRPTEC				% cell viability
	50µM CBD	6.7	8.1	4.4	6.6	96.9	95.4	92.4	96.3
	DMSO	12.6	15.9	9.8	12.1	97.1	95.6	95.8	94.8

## Sheet: Figure 6a
CD86 expression (MFI)
	Medium	VLP	BKPyV	MVA	LPS/R848
	739	876	778	4385	7536
	631	833	853	5760	5504
	504	894	649	8501	5576
	491	455	357	3998	1619
	1823	1942	1200	6532	13475
	1492	1742	1402	6981	5028

## Sheet: Figure 6b
ELISA titration for…
IL-10 (pg/ml)	Medium	VLP	BKPyV	LPS/R848
	0	0	3	274.25
	0	0.5	0	476
	3	1.75	0	655
	0	1	1.25	695.5
	0.5	1.75	1.5	533.25
	0	0	0	780.5
IL-12p70 (pg/ml)	Medium	VLP	BKPyV	LPS/R848
	0.175	0.75	0.75	858
	0.08	0.25	0.5	868
	2.75	0.75	0	910
	0.5	1.25	2.75	815.5
	1.25	1.75	0.5	873.5
	6.5	0.75	1	811.75
IL-8 (pg/ml)	Medium	VLP	BKPyV	LPS/R848
	50	1067	1211	68300
	916	50	689	132000
	50	50	50	144000
	208	169	506	139000
	514	167	731	154000
	424	765	813	157000

## Sheet: Figure 6c
delta MFI values
		Medium					VLP					LPS/R848
	CD80	0.18	0.77	0.35	0.22	0.53	0.22	0.45	0.29	0.37	0.48	5.08	3.21	1.68	2.73	7.32
	CD83	0.26	0	0.01	0.05	0.76	0.36	0.04	0.81	0.12	0.23	1.21	3.91	6.3	4.55	4.1
	CD40	3.98	6.51	6.53	4.32	5.56	6.76	7.66	5.41	7.22	6.59	21.37	35.18	17.81	25.3	19.8
	CCR6	445.55	76	18.4	256.3	98.1	372.87	100.09	19.45	232.9	83	79.78	20.16	1.36	2.9	35.2
	CCR7	381.93	193.98	252.6	332.1	127.9	335.74	483.88	220.51	156.1	93.3	401.28	591.63	201.89	87.8	111
	HLA-DR	21.82	16.01		32.3	17.8	21.11	29.31		18.1	19.1	36.96	43.51		53.2	47.4

## Sheet: Figure 6d
MFI CD86-APC
	MD-DC alone	MD-DC L848/LPS	hRPTEC	BKPyV-infected hRPTEC	apop hRPTEC	apop BKPyV-infected hRPTEC
	160	2253	330	422	489	555
	438	2201	322	461	369	598
	522	2363	346	481	493	732
	691	1849	675	795	678	412
	691	2599	719	948	781	499
	661	1879	581	567	296	274
	722	2049	306	316	354	258

[truncated: 7 more sheets: Figure 7, Figure 8a, Figure 8b, Figure 8c, Figure 8d, Figure 8e, Figure 8f]
